# Supplementary material for: Simulating and Predicting Adsorption of Organic Pollutants onto Black Phosphorus Nanomaterials
Source: Nanomaterials (Basel). 2022 Feb 9;12(4):590. doi: 10.3390/nano12040590 (PMC8875661; doi:10.3390/nano12040590)
Supplement: Supplementary file 1 [file nanomaterials-12-00590-s001.zip]

Archive with 1 entries (1 files):
- nanomaterials-1564605-supplementary.pdf
